# Supplementary material for: Insights into the Genetic Relationships and Breeding Patterns of the African Tea Germplasm Based on nSSR Markers and cpDNA Sequences
Source: Front Plant Sci. 2016 Aug 30;7:1244. doi: 10.3389/fpls.2016.01244 (PMC5004484; doi:10.3389/fpls.2016.01244)
Supplement: Supplementary file 1 [file Table1.xlsx]

## Sheet: Sheet1
Table S1: Details of the 280 tea accessions collected from 8 countries in Africa
Serial No.	Field/Lab No.	Accession ID	Taxon*	Country**	NewHybrids status	GenBank accession numbers
						ndhF-rpl32	trnSGG-trnSr	trnSf1-trnGGG
1	1	EPK TN14-3	Hybrid	Kenya	F2	KX584101	KX584185	KX584269
2	2	EPKH81/22	Hybrid	Kenya	BC2
3	3	EPK C182/40	Camellia sinensis var. assamica	Kenya	P2
4	4	EPK D99/10	Camellia sinensis var. assamica	Kenya	P2
5	5	EPK C12	Hybrid	Kenya	F2
6	6	TRFK 31/8	Camellia sinensis var. assamica	Kenya	P2
7	7	TRFK 12/19	Camellia sinensis var. assamica	Kenya	P2
8	8	TRFK 12/12	Camellia sinensis var. assamica	Kenya	P2
9	9	TRFK 11/52	Camellia sinensis var. assamica	Kenya	P2
10	10	TRFK 11/26	Hybrid	Kenya	BC2
11	11	TRFK 11/4	Camellia sinensis var. assamica	Kenya	P2
12	12	TRFK 7/9	Hybrid	Kenya	F2
13	13	TRFK 7/3	Camellia sinensis var. assamica	Kenya	P2
14	14	TRFK 6/8	Camellia sinensis var. assamica	Kenya	P2	KX584111	KX584195	KX584279
15	15	EPK SR/1U/49	Camellia sinensis var. assamica	Kenya	P2
16	16	EPK SR/7U/49	Camellia sinensis var. assamica	Kenya	P2
17	17	EPKSR/18V/49	Camellia sinensis var. assamica	Kenya	P2
18	18	EPK SR 2B1/58	Camellia sinensis var. assamica	Kenya	P2
19	19	EPK SR/9A4/49	Camellia sinensis var. assamica	Kenya	P2
20	20	AHP PMC45	Camellia sinensis var. assamica	Kenya	P2
21	21	AHP PMC 2	Camellia sinensis var. assamica	Kenya	P2
22	22	AHP S15/10	Camellia sinensis var. assamica	Kenya	BC2	KX584132	KX584216	KX584300
23	23	TRFK ST331	Hybrid	Kenya	P2
24	24	TRFK 108/82	Camellia sinensis var. assamica	Kenya	P2
25	25	TRFK 100/5	Camellia sinensis var. assamica	Kenya	P2
26	26	TRFK 31/11	Camellia sinensis var. assamica	Kenya	P2
27	27	KTDA KAG28	Camellia sinensis var. assamica	Kenya	P2
28	28	KTDA KAG27	Camellia sinensis var. assamica	Kenya	P2
29	29	KTDA KAG 4	Hybrid	Kenya	F2
30	30	KTDA B8	Hybrid	Kenya	BC2
31	31	KTDA B1	Camellia sinensis var. assamica	Kenya	P2	KX584165	KX584249	KX584333
32	32	AHPPMC46	Camellia sinensis var. assamica	Kenya	P2
33	33	AHP PMC61	Hybrid	Kenya	BC2
34	35	AHP F5/222	Camellia sinensis var. assamica	Kenya	BC2
35	36	AHP F7/346	Camellia sinensis var. assamica	Kenya	P2
36	37	AHP M2/10/51	Camellia sinensis var. assamica	Kenya	P2
37	38	GW CHANGOI 1	Hybrid	Kenya	F2
38	39	STC B9 (38/1)	Camellia sinensis var. assamica	Kenya	P2
39	40	STC B108 (38/3)	Camellia sinensis var. assamica	Kenya	P2
40	41	STC L6 (38/8)	Camellia sinensis var. assamica	Kenya	P2	KX584166	KX584250	KX584334
41	42	MICHI (5/1/1/20	Camellia sinensis var. assamica	Kenya	P2	KX584167	KX584251	KX584335
42	43	BBK 2	Camellia sinensis var. assamica	Kenya	P2
43	44	AHP S 8/38	Camellia sinensis var. assamica	Kenya	P2
44	45	AHP S7/268	Camellia sinensis var. assamica	Kenya	P2
45	46	AHP S1/99	Camellia sinensis var. assamica	Kenya	P2
46	47	AHP MNI 1/96	Camellia sinensis var. assamica	Kenya	P2
47	48	TRFK 56/89	Camellia sinensis var. assamica	Kenya	P2
48	49	TRFCA SFS 150	Hybrid	Kenya	BC2
49	50	STC M3	Camellia sinensis var. assamica	Kenya	P2
50	51	STC M1	Camellia sinensis var. assamica	Kenya	P2
51	52	STC 5/3	Hybrid	Kenya	BC2
52	53	BBK 152	Camellia sinensis var. assamica	Kenya	P2
53	55	BBK 7	Camellia sinensis var. assamica	Kenya	P2
54	56	BBK 10	Camellia sinensis var. assamica	Kenya	P2
55	57	TRFK 303/577⁺	Hybrid	Kenya	BC2	KX584168	KX584252	KX584336
56	58	GW EJULU-L	Camellia sinensis var. assamica	Kenya	BC2
57	59	TRFK 54/40	Camellia sinensis var. assamica	Kenya	P2
58	60	TRFK 7/14	Camellia sinensis var. assamica	Kenya	BC2
59	61	BBK 207	Hybrid	Kenya	F2
60	62	BBK 35	Camellia sinensis var. assamica	Kenya	P2	KX584169	KX584253	KX584337
61	63	BBK 21	Camellia sinensis var. assamica	Kenya	P2	KX584170	KX584254	KX584338
62	64	TRFK 303/259	Camellia sinensis var. assamica	Kenya	P2	KX584171	KX584255	KX584339
63	66	TFRK 303/178	Camellia sinensis var. assamica	Kenya	P2	KX584172	KX584256	KX584340
64	67	TFRK 303/216	Camellia sinensis var. assamica	Kenya	P2	KX584173	KX584257	KX584341
65	68	TRFK K/purple	Hybrid	Kenya	F2
66	69	TRFK 1 II/2	Camellia sinensis var. assamica	Kenya	P2
67	70	TRFK 1 XV/5	Camellia sinensis var. assamica	Kenya	P2
68	71	TRFK 301/1	C. assamica subsp. lasiocalyx	Kenya	F2	KX584174	KX584258	KX584342
69	72	TRFK 301/2	C. assamica subsp. lasiocalyx	Kenya	F2	KX584175	KX584259	KX584343
70	73	TRFK 301/3	C. assamica subsp. lasiocalyx	Kenya	F2	KX584176	KX584260	KX584344
71	74	TRFK 301/4	C. assamica subsp. lasiocalyx	Kenya	F2	KX584177	KX584261	KX584345
72	75	TRFK 301/5	C. assamica subsp. lasiocalyx	Kenya	F2	KX584178	KX584262	KX584346
73	76	TRFK 301/6	C. assamica subsp. lasiocalyx	Kenya	P1	KX584179	KX584263	KX584347
74	77	TRFK 2 VIII/10	C. sinensis var. assamica	Kenya	BC2
75	78	TRFK 1 II/7	C. sinensis var. assamica	Kenya	P2
76	79	TRFK 2XVII/7	C. sinensis var. assamica	Kenya	P2
77	80	TRFK 2VII/12	C. sinensis var. assamica	Kenya	P2
78	81	TRFK 2VII/13	C. sinensis var. assamica	Kenya	P2
79	82	TRFK 2XIX/10	C. sinensis var. assamica	Kenya	P2
80	83	TRFK 400/10	C. sinensis var. assamica	Kenya	P2
81	84	TRFK 430/4	Hybrid	Kenya	F2
82	85	TRFK 371/6	C. sinensis var. assamica	Kenya	P2
83	86	TRFK 430/52	Hybrid	Kenya	F2	KX584180	KX584264	KX584348
84	87	TRFK 430/63	C. sinensis var. assamica	Kenya	BC2	KX584181	KX584265	KX584349
85	88	TRFK 371/2	C. sinensis var. assamica	Kenya	P2
86	89	TRFK 400/4	C. sinensis var. assamica	Kenya	BC2
87	90	TRFK 378/1	C. sinensis var. assamica	Kenya	P2
88	91	TRFK 371/8	C. sinensis var. assamica	Kenya	P2
89	92	TRFK 375/5	C. sinensis var. assamica	Kenya	P2	KX584182	KX584266	KX584350
90	93	TRFK 383/4	C. sinensis var. assamica	Kenya	P2	KX584183	KX584267	KX584351
91	94	TRFK 400/7	C. sinensis var. assamica	Kenya	P2
92	96	TRFK 371/3	C. sinensis var. assamica	Kenya	P2	KX584184	KX584268	KX584352
93	97	TRFK 371/5	C. sinensis var. assamica	Kenya	P2
94	98	TRFK 381/5	C. sinensis var. assamica	Kenya	P2
95	100	TRFK 430/90	C. sinensis var. assamica	Kenya	BC2	KX584102	KX584186	KX584270
96	101	TRFK St 536	C. sinensis var. sinensis	Kenya	P1	KX584103	KX584187	KX584271
97	102	TRFK St 543	C. sinensis var. sinensis	Kenya	P1
98	103	TRFK 306/1	C. sinensis var. sinensis	Kenya	P1
99	104	TRFK 306/2	C. sinensis var. sinensis	Kenya	P1
100	105	TRFK 306/3	C. sinensis var. sinensis	Kenya	P1
101	106	TRFK 306/4	C. sinensis var. sinensis	Kenya	P1	KX584104	KX584188	KX584272
102	107	TRFK 73/1	C. sinensis var. sinensis	Kenya	P2
103	108	TRFK 73/2	C. sinensis var. sinensis	Kenya	P1
104	109	TRFK 73/3	Hybrid	Kenya	F2	KX584105	KX584189	KX584273
105	110	TRFK 73/4	C. sinensis var. sinensis	Kenya	P1
106	111	TRFK 73/5	C. sinensis var. sinensis	Kenya	F2
107	112	TRFK 73/7	C. sinensis var. sinensis	Kenya	F2
108	113	TRFK 91/1	C. irrawadiensis	Kenya	F2	KX584106	KX584190	KX584274
109	114	TRFK 83/1	Hybrid	Kenya	BC2
110	115	TRFK 14/1	Hybrid	Kenya	F2
111	116	TRFK 91/2	C. irrawadiensis	Kenya	F2
112	117	TRFK KS1	C. sinensis var. sinensis	Kenya	F2
113	118	TRFK KS2	C. sinensis var. sinensis	Kenya	P1
114	119	TRFK KS3	C. sinensis var. assamica	Kenya	P2
115	120	AHP SC 31/37	C. sinensis var. assamica	Kenya	P2
116	122	TRFK 77/1	C. sinensis var. assamica	Kenya	P2
117	124	AHP PC 81	C. sinensis var. assamica	Kenya	P2
118	125	AHP B5/63	C. sinensis var. assamica	Kenya	P2
119	126	AHP SF 186	C. sinensis var. assamica	Kenya	P2
120	127	TRFK 383/1	C. sinensis var. assamica	Kenya	P2
121	128	TRFK 303/186	C. sinensis var. assamica	Kenya	P2
122	129	EPK M1	C. sinensis var. assamica	Kenya	BC2
123	130	TRFK 76/3	C. sinensis var. assamica	Kenya	P2	KX584107	KX584191	KX584275
124	131	TRFK 303/35	C. sinensis var. assamica	Kenya	P2
125	132	AHP F7/346	C. sinensis var. assamica	Kenya	P2
126	133	AHP CG28V929	C. sinensis var. assamica	Kenya	P2
127	134	EPK M3	C. sinensis var. assamica	Kenya	P2
128	135	BBK 5	C. sinensis var. assamica	Kenya	P2	KX584108	KX584192	KX584276
129	136	TRFK 495/7	Hybrid	Kenya	F2
130	137	TRFK 382/4	C. sinensis var. assamica	Kenya	P2
131	138	TRFK 395/2	C. sinensis var. assamica	Kenya	P2	KX584109	KX584193	KX584277
132	139	TRFK 52/1	C. sinensis var. assamica	Kenya	P2	KX584110	KX584194	KX584278
133	140	TRFK 303/179	C. sinensis var. assamica	Kenya	P2
134	142	AHP SC12/28	C. sinensis var. assamica	Kenya	P2
135	143	TRFK 18/16	C. sinensis var. assamica	Kenya	P2
136	144	TRFK 18/20	Hybrid	Kenya	F2
137	145	TRFK 18/24	C. sinensis var. assamica	Kenya	BC2
138	146	TRFK 829/3	Hybrid	Kenya	F2	KX584112	KX584196	KX584280
139	147	TRFK 829/4	Hybrid	Kenya	BC1
140	148	TRFK 829/6	C. assamica subsp. lasiocalyx	Kenya	F2
141	149	TRFK 829/7	C. assamica subsp. lasiocalyx	Kenya	F2	KX584113	KX584197	KX584281
142	150	TRFK 830/11	C. sinensis var. sinensis	Kenya	P1
143	151	TRFK 830/12	C. sinensis var. sinensis	Kenya	P1	KX584114	KX584198	KX584282
144	152	TRFK 830/15	C. sinensis var. sinensis	Kenya	P1	KX584115	KX584199	KX584283
145	153	TRFK 830/5	C. sinensis var. sinensis	Kenya	F2
146	154	TRFK 830/6	C. sinensis var. sinensis	Kenya	P2
147	155	TRFK 830/7	C. sinensis var. sinensis	Kenya	P1
148	156	TRFK 830/8	C. sinensis var. sinensis	Kenya	P1
149	157	TRFK 831/1	C. assamica subsp. lasiocalyx	Kenya	F2	KX584116	KX584200	KX584284
150	158	TRFK 831/11	C. assamica subsp. lasiocalyx	Kenya	F2
151	159	TRFK 831/9	Hybrid	Kenya	F2
152	160	TRFK 832/1	Hybrid	Kenya	F2
153	161	TRFK 832/11	C. assamica subsp. lasiocalyx	Kenya	F2
154	162	TRFK 832/4	C. assamica subsp. lasiocalyx	Kenya	F2
155	163	TRFK 832/7	C. assamica subsp. lasiocalyx	Kenya	F2
156	164	TRFK 832/8	C. assamica subsp. lasiocalyx	Kenya	F2
157	165	TRFK 833/1	C. sinensis var. sinensis	Kenya	P1
158	166	TRFK 833/2	C. sinensis var. sinensis	Kenya	P1
159	167	TRFK 833/3	C. sinensis var. sinensis	Kenya	P1
160	168	TRFK 420/13	C. sinensis var. assamica	Kenya	P2
161	169	TRFK 430/152	Hybrid	Kenya	BC2
162	170	TRFK 463/63	Hybrid	Kenya	P1
163	171	TRFK 503/2	C. sinensis var. assamica	Kenya	P2
164	172	TRFK 962/16	C. sinensis var. assamica	Kenya	P2
165	173	TRFK 962/20	Hybrid	Kenya	F2
166	174	TRFK 616/4	C. assamica subsp. lasiocalyx	Kenya	F2
167	175	TRFK 632/1	C. assamica subsp. lasiocalyx	Kenya	F2
168	176	TRFK 635/1	C. assamica subsp. lasiocalyx	Kenya	F2
169	177	TRFK 646/3	Hybrid	Kenya	P1
170	178	TRFK 653/2	C. sinensis var. assamica	Kenya	BC2
171	179	TRFK 655/1	C. assamica subsp. lasiocalyx	Kenya	F2
172	180	TRFK 657/1	C. assamica subsp. lasiocalyx	Kenya	BC2	KX584117	KX584201	KX584285
173	181	TRFK 659/1	Hybrid	Kenya	BC2
174	182	TRFK 701/2	C. sinensis var. assamica	Kenya	P2
175	183	TRFK 713/1	Hybrid	Kenya	F2	KX584118	KX584202	KX584286
176	184	TRFK 731/3	Hybrid	Kenya	F2
177	185	TRFK 824/1	C. assamica subsp. lasiocalyx	Kenya	F2	KX584119	KX584203	KX584287
178	186	TRIT 201/16	Hybrid	TZ	BC2	KX584120	KX584204	KX584288
179	187	TRIT 201/43	C. sinensis var. assamica	TZ	P2
180	188	TRIT 201/44	C. sinensis var. assamica	TZ	P2	KX584121	KX584205	KX584289
181	189	TRIT 201/47	C. sinensis var. assamica	TZ	P2
182	190	TRIT 201/50	C. sinensis var. assamica	TZ	P2	KX584122	KX584206	KX584290
183	191	TRIT 201/55	C. sinensis var. assamica	TZ	BC2
184	192	TRIT 201/70	Hybrid	TZ	BC2
185	193	TRIT 201/73	C. sinensis var. assamica	TZ	P2	KX584123	KX584207	KX584291
186	194	TRIT 201/75	C. sinensis var. assamica	TZ	P2	KX584124	KX584208	KX584292
187	195	TRIT 201/82	Hybrid	TZ	BC2	KX584125	KX584209	KX584293
188	196	TRFK 597/1	C. assamica subsp. lasiocalyx	Kenya	F2
189	197	TRFK 598/1	C. assamica subsp. lasiocalyx	Kenya	BC2
190	198	TRFK 687/1	Hybrid	Kenya	BC2
191	199	TRFK 691/1	Hybrid	Kenya	F2
192	200	TRFK 704/2	C. assamica subsp. lasiocalyx	Kenya	F2
193	201	TRFK 762/1	C. assamica subsp. lasiocalyx	Kenya	F2
194	202	PC 108	C. sinensis var. assamica	South Africa	BC2
195	203	16/4 Mukumbani BB S3	C. sinensis var. assamica	South Africa	P2	KX584126	KX584210	KX584294
196	204	16/4 Mukumbani SFS 204	C. sinensis var. assamica	South Africa	P2	KX584127	KX584211	KX584295
197	205	16/4 Mukumbani PC 81	C. sinensis var. assamica	South Africa	P2
198	206	16/4 Mukumbani PC 1	C. sinensis var. assamica	South Africa	P2
199	207	16/4 Mukumbani SFS 150	C. sinensis var. assamica	South Africa	BC2	KX584128	KX584212	KX584296
200	208	15/4 Middel Kop PC 108	C. sinensis var. assamica	South Africa	P2
201	209	16/4 Shivatse (seedling)	C. sinensis var. assamica	South Africa	P2	KX584129	KX584213	KX584297
202	210	15/37	C. sinensis var. assamica	Rwanda	P2	KX584130	KX584214	KX584298
203	211	475	C. sinensis var. assamica	Rwanda	F2
204	212	G539	C. sinensis var. assamica	Rwanda	P2	KX584131	KX584215	KX584299
205	214	SR2B1/49	C. sinensis var. assamica	Rwanda	P2
206	215	R4/35	C. sinensis var. assamica	Rwanda	P2
207	216	52/47	C. sinensis var. assamica	Rwanda	P2
208	217	L/6	C. sinensis var. assamica	Rwanda	P2
209	218	10B/82	C. sinensis var. assamica	Rwanda	P2
210	219	K/32	C. sinensis var. assamica	Rwanda	P2
211	220	K/29	C. sinensis var. assamica	Rwanda	F2	KX584133	KX584217	KX584301
212	221	K/37	C. sinensis var. assamica	Rwanda	P2
213	222	IB79	C. sinensis var. assamica	Rwanda	P2	KX584134	KX584218	KX584302
214	223	K/25	C. sinensis var. assamica	Rwanda	P2
215	224	G364	C. sinensis var. assamica	Rwanda	P2
216	225	8/9	C. sinensis var. assamica	Rwanda	F2	KX584135	KX584219	KX584303
217	226	35/49	C. sinensis var. assamica	Rwanda	P2	KX584136	KX584220	KX584304
218	227	B270	C. sinensis var. assamica	Rwanda	P2
219	228	PMCB1	C. sinensis var. assamica	Rwanda	P2	KX584137	KX584221	KX584305
220	229	IB264	C. sinensis var. assamica	Rwanda	P2
221	230	12/56	C. assamica subsp. lasiocalyx	Rwanda	F2	KX584138	KX584222	KX584306
222	231	K/108	C. sinensis var. assamica	Rwanda	F2	KX584139	KX584223	KX584307
223	232	IB241	C. sinensis var. assamica	Rwanda	P2	KX584140	KX584224	KX584308
224	233	IR4	C. sinensis var. assamica	Rwanda	P2	KX584141	KX584225	KX584309
225	234	K/121	C. sinensis var. assamica	Rwanda	P2
226	235	22/17	C. sinensis var. assamica	Rwanda	P2
227	236	SR/2B1	C. sinensis var. assamica	Rwanda	P2
228	237	IB/108	C. sinensis var. assamica	Rwanda	P2	KX584142	KX584226	KX584310
229	251	PC105	C. sinensis var. assamica	Malawi	P2
230	252	India hybrid Seedling	C. sinensis var. assamica	Malawi	P2	KX584143	KX584227	KX584311
231	253	SFS 371	C. sinensis var. assamica	Malawi	P2	KX584144	KX584228	KX584312
232	254	PC 81	C. sinensis var. assamica	Malawi	P2
233	255	MT 12	C. sinensis var. assamica	Malawi	P2	KX584145	KX584229	KX584313
234	256	SFS 150	C. sinensis var. assamica	Malawi	F2
235	257	PC Unknown 1	C. sinensis var. assamica	Malawi	P2
236	258	PC 119	C. sinensis var. assamica	Malawi	P2
237	259	PC 108	C. sinensis var. assamica	Malawi	P2	KX584146	KX584230	KX584314
238	260	CL 12	C. sinensis var. assamica	Malawi	F2
239	261	SFS 204	C. sinensis var. assamica	Malawi	P2
240	262	PC 165	C. sinensis var. assamica	Malawi	P2	KX584147	KX584231	KX584315
241	263	CL 17	C. sinensis var. sinensis	Malawi	F2	KX584148	KX584232	KX584316
242	264	PC 168	C. sinensis var. assamica	Malawi	F2
243	265	China hybrid seedling	C. sinensis var. sinensis	Malawi	F2	KX584149	KX584233	KX584317
244	266	PC Unknown 3	C. sinensis var. assamica	Malawi	P2
245	267	PC 185	C. sinensis var. assamica	Malawi	F2	KX584150	KX584234	KX584318
246	268	PC Unknown 2	C. sinensis var. assamica	Malawi	P2
247	269	PC Unknown 4	C. sinensis var. assamica	Malawi	P2
248	270	PC 117	C. sinensis var. assamica	Malawi	P2	KX584151	KX584235	KX584319
249	271	Var 68	C. sinensis var. assamica	Nigeria	P2	KX584152	KX584236	KX584320
250	272	Var 318	C. sinensis var. assamica	Nigeria	P2	KX584153	KX584237	KX584321
251	273	Var BB35	C. sinensis var. assamica	Nigeria	P2	KX584154	KX584238	KX584322
252	274	Var 143	C. sinensis var. assamica	Nigeria	F2	KX584155	KX584239	KX584323
253	275	CL 168	C. sinensis var. assamica	Cameroon	P2	KX584156	KX584240	KX584324
254	276	CL 071	C. sinensis var. assamica	Cameroon	P2
255	277	CL 1932	C. sinensis var. assamica	Cameroon	P2	KX584157	KX584241	KX584325
256	278	CL 671	C. sinensis var. assamica	Cameroon	BC2	KX584158	KX584242	KX584326
257	279	CL 17/84	C. sinensis var. assamica	Cameroon	P2
258	280	CL H81/22	C. sinensis var. assamica	Cameroon	F2	KX584159	KX584243	KX584327
259	281	CL 31/8	C. sinensis var. assamica	Cameroon	P2
260	282	CL 301	C. sinensis var. assamica	Cameroon	BC2	KX584160	KX584244	KX584328
261	283	CL 303	C. sinensis var. assamica	Cameroon	F2	KX584161	KX584245	KX584329
262	284	CL 472	C. sinensis var. assamica	Cameroon	P2
263	285	CL M7	C. sinensis var. assamica	Cameroon	BC2
264	286	CL 1U	C. sinensis var. assamica	Cameroon	BC2
265	287	CL ND 9.4	C. sinensis var. assamica	Cameroon	F2
266	288	MD01	C. sinensis var. pubilimba	Madagascar	F2
267	289	MD02	C. sinensis var. pubilimba	Madagascar	F2
268	290	MD03	C. sinensis var. pubilimba	Madagascar	F2	KX584162	KX584246	KX584330
269	291	MD04	C. sinensis var. pubilimba	Madagascar	F2	KX584163	KX584247	KX584331
270	292	MD05	C. sinensis var. pubilimba	Madagascar	F2
271	293	MD06	C. sinensis var. pubilimba	Madagascar	F2
272	294	MD07	C. sinensis var. pubilimba	Madagascar	F2
273	295	MD08	C. sinensis var. pubilimba	Madagascar	F2
274	296	MD09	C. sinensis var. pubilimba	Madagascar	F2
275	297	MD10	C. sinensis var. pubilimba	Madagascar	F2
276	298	MD11	C. sinensis var. pubilimba	Madagascar	F2
277	299	MD12	C. sinensis var. pubilimba	Madagascar	F2
278	300	MD13	C. sinensis var. pubilimba	Madagascar	F2
279	301	MD14	C. sinensis var. pubilimba	Madagascar	F2
280	302	MD15	C. sinensis var. pubilimba	Madagascar	F2	KX584164	KX584248	KX584332
* "Hybrids" are crosses between Camellia sinensis var. sinensis and C. sinensis var. assamica based on the record at the ex situ germplasm bank of the Tea Research Foundation of Kenya (TRFK)..
** Tea accessions collected from Kenya represent the entire East African tea germplasm. The accessions were collected from the ex situ germplasm bank.
Accessions selected for cpDNA sequecing are highlighted in yellow
