# Supplementary material for: Insights into the Genetic Relationships and Breeding Patterns of the African Tea Germplasm Based on nSSR Markers and cpDNA Sequences
Source: Front Plant Sci. 2016 Aug 30;7:1244. doi: 10.3389/fpls.2016.01244 (PMC5004484; doi:10.3389/fpls.2016.01244)
Supplement: Supplementary file 3 [file Table3.xlsx]

## Sheet: Sheet1
Table S3: Estimates of rarefied allele richness for each of the eight countries for the 23 nSSR loci
Country	P09	TM179	S34	S76	S87	TM51	TM58	TM197	TM134	Ca8	TUGMS2-135	TUGMS2 143	TUGMS2 157	A9	A47	A87	S53	S71	S80	Tm 148	Tm 203	Q6	A37
Kenya	8.5369	5.3542	7.0784	7.5452	5.2633	7.2835	8.6436	6.2353	5.1666	6.368	6.6996	5.1665	2.0982	8.1881	4.9369	6.8157	5.5585	5.3631	6.0128	3.5074	8.8167	9.6967	8.9054
Tanzania	6	5	6	8	3	3	6	4	3	4	5	4	1	7	4	8	4	6	4	3	7	7	4
South Africa	7	7	4	7	3	3	7	5	3	4	5	4	2	5	4	3	3	6	5	3	6	5	8
Rwanda	8.069	5.6628	7.0803	6.6926	4.624	2.6481	6.8422	6.093	3.4682	4.4905	6.5731	4.9085	2.6533	7.9902	4.4344	5.4263	4.6361	5.6601	5.5458	3.7958	8.7064	8.1934	5.7608
Malawi	7.312	5.3383	4.8342	5.9615	3.9208	2.7704	5.0126	5.9837	4.157	3.637	5.1575	4.2582	2	5.3186	3.5494	5.9593	5.1571	5.3441	5.8685	4.6028	7.2804	7.6521	5.2582
Nigeria	6	5	4	5	4	3	4	4	4	3	6	3	1	4	3	4	4	3	4	5	5	5	4
Cameroon	11.8662	6.5184	7.6354	9.3291	5.5385	3.8262	8.5169	4.8446	3.6923	7.0754	7.6369	7.3477	1	8.7523	5.8092	4.9815	4.6738	5.7908	6.7907	3.98	8.9229	10.3415	6.9599
Madagascar	7.8682	4.7191	2.7333	5.4525	3.9995	6.0709	5.4659	3	3.9949	2.7329	3.7333	7.108	1	6.8042	3.9331	3.7308	3.7195	4.2	3.7333	4.4023	3.669	5.9029	3.669
Average	7.83154	5.5741	5.4202	6.87261	4.16826	3.94989	6.43515	4.89457	3.80987	4.41298	5.72505	4.97361	1.59394	6.63167	4.20787	5.2392	4.34313	5.16976	5.11889	3.91104	6.92442	7.34833	5.81916
